# Supplementary material for: Inhibitory effect and mechanism of action (MOA) of hirsutine on the proliferation of T-cell leukemia Jurkat clone E6-1 cells
Source: PeerJ. 2021 Feb 2;9:e10692. doi: 10.7717/peerj.10692 (PMC7863788; doi:10.7717/peerj.10692)
Supplement: Supplemental Information 4 [file peerj-09-10692-s004.zip]

Archive with 21 entries (21 files):
- actin-1.jpg
- actin-2.jpg
- actin-3.jpg
- BCL-2-1.jpg
- BCL-2-2.jpg
- BCL-2-3.jpg
- BAX-1.jpg
- BAX-2.jpg
- BAX-3.jpg
- b-actin-1.jpg
- b-actin-2.jpg
- b-actin-3.jpg
- cleaved-caspase3-1.jpg
- cleaved-caspase3-2.jpg
- cleaved-caspase3-3.jpg
- cleaved-caspase9-1.jpg
- cleaved-caspase9-2.jpg
- cleaved-caspase9-3.jpg
- cyto-C-1.jpg
- cyto-C-2.jpg
- cyto-C-3.jpg
