# Supplementary material for: Inhibitory effect and mechanism of action (MOA) of hirsutine on the proliferation of T-cell leukemia Jurkat clone E6-1 cells
Source: PeerJ. 2021 Feb 2;9:e10692. doi: 10.7717/peerj.10692 (PMC7863788; doi:10.7717/peerj.10692)
Supplement: Supplemental Information 7 [file peerj-09-10692-s007.xlsx]

## Sheet: Sheet1
							Group	Early apoptosis rate	Late apoptosis rate	Apoptosis rate
							DMSO	3	1.37	4.37
								2.23	1.33	3.56
								1.84	1.52	3.36
							10 mM	3.45	1.69	5.14
								2.9	1.52	4.42
								3.73	1.68	5.41
							25 mM	11.98	2.92	14.9
								8.64	2.74	11.38
								11.15	3.65	14.8
							50 mM	22.83	6.52	29.35
								29.22	4.49	33.71
								48.7	8.86	57.56
