# Supplementary material for: Inhibitory effect and mechanism of action (MOA) of hirsutine on the proliferation of T-cell leukemia Jurkat clone E6-1 cells
Source: PeerJ. 2021 Feb 2;9:e10692. doi: 10.7717/peerj.10692 (PMC7863788; doi:10.7717/peerj.10692)
Supplement: Supplemental Information 8 [file peerj-09-10692-s008.xlsx]

## Sheet: Sheet1
	Group	G1	G2	S				DMSO-1：
	DMSO-1	22.74	1.17	76.09
	DMSO-2	15.67	2.51	81.82
	DMSO-3	23.22	0.11	76.78
	10 mM-1	32.77	1.11	66.12
	10 mM -2	36.07	0	63.93
	10 mM -3	35.7	0	64.3
	25 mM -1	42.36	3.98	53.67
	25 mM -2	43.63	1.21	55.15
	25 mM -3	42.5	2.26	55.24
	50 mM -1	45.69	0.51	54.31				DMSO-2：
	50 mM -2	48.05	1.69	50.25
	50 mM -3	53.61	0.32	46.39
								DMSO-3：
								10 mM-1：
								10 mM -2：
								10 mM -3：
								25 mM -1：
								25 mM -2：
								25 mM -3：
								50 mM -1：
								50 mM -2：
								50 mM -3：
