# Supplementary material for: Inhibitory effect and mechanism of action (MOA) of hirsutine on the proliferation of T-cell leukemia Jurkat clone E6-1 cells
Source: PeerJ. 2021 Feb 2;9:e10692. doi: 10.7717/peerj.10692 (PMC7863788; doi:10.7717/peerj.10692)
Supplement: Supplemental Information 9 [file peerj-09-10692-s009.csv]

Gray value calculation
concentration	BAX				50	25	10	DMSO
50	93457.108
25	90204.986
10	84587.037
DMSO	30832.007
	BAX-2
50	99648.345
25	54572.664
10	42364.856
DMSO	38244.38
	BAX-3
50	99033.622
25	60692.238
10	54406.362
DMSO	56184.484
	BCL-1
	1474.832
	6089.108
	24278.016
	29152.652
	BCL-2
	3741.371
	6763.317
	31978.631
	32397.752
	BCL-3
	3914.338
	6253.196
	34343.309
	32960.116
	β-actin-1
	34765.208
	25017.894
	32003.045
	35749.38
	β-actin-2
	32663.794
	26355.137
	30201.815
	31676.128
	β-actin-3
	40615.572
	27399.894
	23077.894
	23627.309
	Repeat once
	cleaved-caspase3
	cleaved-caspase9
	cyto-C
	β-actin
		1	2	3	4
	cleaved-caspase3	40460099	70650452	97842726	150059392
	cleaved-caspase9	29455234	48859209	84268744	121310406
	cyto-C	39015816	64550678	115074415	176823007
	β-actin	202577014	219264717	206211276	211261708
	cleaved-caspase3/β-actin	0.200	0.322	0.474	0.710
	cleaved-caspase9/β-actin	0.145	0.223	0.409	0.574
	cyto-C/β-actin	0.193	0.294	0.558	0.837
	Double repeat
	cleaved-caspase3
	cleaved-caspase9
	cyto-C
	β-actin
		1-2	2-2	3-2	4-2
	cleaved-caspase3	45691237	65164134	102842960	149251805
	cleaved-caspase9	44874349	66833760	97867961	121457621
	cyto-C	55939244	82212065	122086739	158234592
	β-actin	206867178	211750697	202587952	203075493
	cleaved-caspase3/β-actin	0.221	0.308	0.508	0.735
	cleaved-caspase9/β-actin	0.217	0.316	0.483	0.598
	cyto-C/β-actin	0.270	0.388	0.603	0.779
	Three repetitions
	cleaved-caspase3
	cleaved-caspase9
	cyto-C
	β-actin
		1-3	2-3	3-3	4-3
	cleaved-caspase3	35762982	77549456	97931058	151022367
	cleaved-caspase9	59058823	72868888	86770492	123479319
	cyto-C	66265451	75613766	114466314	150383947
	β-actin	208288457	193258008	197416490	193698775
	cleaved-caspase3/β-actin	0.172	0.401	0.496	0.780
	cleaved-caspase9/β-actin	0.284	0.377	0.440	0.637
	cyto-C/β-actin	0.318	0.391	0.580	0.776
